# Supplementary material for: The Relationship Between Postpartum Depression and Timely Child Vaccination: A Systematic Review
Source: Vaccines (Basel). 2025 Feb 24;13(3):222. doi: 10.3390/vaccines13030222 (PMC11946840; doi:10.3390/vaccines13030222)
Supplement: Supplementary file 1 [file vaccines-13-00222-s001.zip]

Archive with 1 entries (1 files):
- vaccines-3411040-supplementary.pdf
